# Supplementary material for: Identification and Characterization of Cancer-Associated Fibroblast Subpopulations in Lung Adenocarcinoma
Source: Cancers (Basel). 2022 Jul 18;14(14):3486. doi: 10.3390/cancers14143486 (PMC9324153; doi:10.3390/cancers14143486)
Supplement: Supplementary file 1 [file cancers-14-03486-s001.zip]

Archive with 2 entries (2 files):
- cancers-1732991 - Supplementary Figures.pdf
- cancers-1732991 - Supplementary Table S1. primer sequences.xlsx
