# Supplementary material for: Identification and Characterization of Cancer-Associated Fibroblast Subpopulations in Lung Adenocarcinoma
Source: Cancers (Basel). 2022 Jul 18;14(14):3486. doi: 10.3390/cancers14143486 (PMC9324153; doi:10.3390/cancers14143486)
Supplement: Supplementary file 1 [file cancers-14-03486-s001.zip › cancers-1732991 - Supplementary Table S1. primer sequences.xlsx]

## Sheet: Sheet1
Table S1. qRT-PCR primers used in this study.
human genes	forward	reverse
A1BG	GCAACTACAGGTGCCGCTACC	GGCACTTCTGAGGACACCAACA
ADAMTS1	GCGTCAATGCTTTCCAACCTGG	GGGATTCTGAGGCTTGTCCATC
ALDOA	GACACTCTACCAGAAGGCGGAT	GGTGGTAGTCTCGCCATTTGTC
ANXA1	GCGAAACAATGCACAGCGTCAAC	CAACCTCCTCAAGGTGACCTGT
ARL2	CTGGGCTTCAACATCAAGACCC	GGTGCTCTCAAAGTAGTTCCGC
ARPC2	GAACCTCCTCTGGAGCTGAAAG	GAACGTGTGGATCAGGTTGATGG
ARPC5L	TTGCGGAACTCTCCCGTCAACA	CAAGTCAACGCCGTTTCTGTCC
aSMA	CTATGCCTCTGGACGCACAACT	CAGATCCAGACGCATGATGGCA
AURKA	GCAACCAGTGTACCTCATCCTG	AAGTCTTCCAAAGCCCACTGCC
AURKAIP1	GCAAAAACGTGCTGAAGATCCGC	GCCTCAGGTCTTTCTCGAACTTG
BCL2L12	AGACCGCAAGTTGAGTGGAGGA	AGCCTCACCACGCCTAAGGAAG
BRI3	TCCTGCCAACTCTATCGTGGTC	CCAAAGGGGAAGAGGATGATGG
C16orf74	TCCTGAACGACAAGCACCTGGA	GGGTCGATTTCTCCATCATCTGG
C4orf48	GCTGCTGCTGAGTCTGGCGC	GCTGCATGAACTCGAAGGCGTG
CALD1	CTGTTCCTGCTGAAGGTGTACG	CCTACCTTCAAGCCAGCAGTTTC
CAP1	CAGTCTCTACCAGTTCAGGCTC	ACTGGACCACTCTGAGCCTTCA
CCDC80	GCTGGTGATCTCTGCTCCTAAC	CTTCCTCTCCAACGCCTAAAAGC
CCL2	AGAATCACCAGCAGCAAGTGTCC	TCCTGAACCCACTTCTGCTTGG
CD248	CTACGTTGGTGGCTTCGAGTGT	TCCAGCAACTCATCTCCGAGGT
CD31	AAGTGGAGTCCAGCCGCATATC	ATGGAGCAGGACAGGTTCAGTC
CD45	CTTCAGTGGTCCCATTGTGGTG	CCACTTTGTTCTCGGCTTCCAG
CD68	CGAGCATCATTCTTTCACCAGCT	ATGAGAGGCAGCAAGATGGACC
CDC42EP5	GGACACCTCGTTCCTGAGCCG	AGATCCAGGTGGAAGGACAGCA
CDKN1A	AGGTGGACCTGGAGACTCTCAG	TCCTCTTGGAGAAGATCAGCCG
CITED2	TGCCGCCCAATGTCATAGACAC	CAGCTCCTTGATGCGGTCCAAA
CKB	GGCAAGCATGAGAAGTTCTCGG	ACCAGCTCCACCTCTGAGAAGC
CKS1B	GGAATCTTGGCGTTCAGCAGAG	GAGGCTGAAAAGTAGCTTGCCAG
COL5A1	GGAGATGATGGTCCCAAAGGCA	CCATCATCTCCTTTGTCACCAGG
COPZ2	CTGCCTGTTTGAGTCTCTGAACC	CCACAATCTCGTCCAGCACCAA
CXCL12	CTCAACACTCCAAACTGTGCCC	CTCCAGGTACTCCTGAATCCAC
CYR61	GGAAAAGGCAGCTCACTGAAGC	GGAGATACCAGTTCCACAGGTC
DAB2	CTCTGTCCAGTCCTCACCACAT	GTTCTGAGACGGGAGGAGCAAA
DCN	GCTCTCCTACATCCGCATTGCT	GTCCTTTCAGGCTAGCTGCATC
DDAH1	ATGCAGTCTCCACAGTGCCAGT	TTGTCGTAGCGGTGGTCACTCA
DTYMK	CGGTGTTTCCACCAGCTCATGA	CTTCTCTGTGGCAGTGCGGATG
DUT	TGCACAGCTCATTTGCGAACGG	CCAGTGGAACCAAAACCTCCTG
EEF1A1	GATGGCAATGCCAGTGGAACCA	GAGAACACCAGTCTCCACTCGG
EEF2	CCTCTACCTGAAGCCAATCCAG	CCGTCTTCACCAGGAACTGGTC
EFEMP1	GACGCACAACTGTAGAGCAGAC	GAGCCTGGTGTATTCACGCATC
EGR1	AGCAGCACCTTCAACCCTCAGG	GAGTGGTTTGGCTGGGGTAACT
EIF2S2	GCAGGCTCAGAAAGAGACTACAC	GTTCCTACTCGGACGACTTGTG
EIF3F	CTCACTGTGGACACAAGTCTCC	TCCGATGCGTTCAGTGTCGTAG
EIF3L	GCCATCAAGGTGCTGGAGAACA	GCATCCTGGTAACGACGCATCA
ELL2	CACCAGCCGTTCAGAATCTCCT	GGTGGTACTCTGTTCGTCAGGT
EPAS1	CTGTGTCTGAGAAGAGTAACTTCC	TTGCCATAGGCTGAGGACTCCT
EPCAM	GCCAGTGTACTTCAGTTGGTGC	CCCTTCAGGTTTTGCTCTTCTCC
FABP5	GGTGCATTGGTTCAGCATCAGG	TCATAGATCCGAGTACAGGTGAC
FAP	GGAAGTGCCTGTTCCAGCAATG	TGTCTGCCAGTCTTCCCTGAAG
FGF1	ATGGCACAGTGGATGGGACAAG	TAAAAGCCCGTCGGTGTCCATG
FLOT1	CCATCTCAGTCACTGGCATTGC	CCTCTAACGTCTCCAGGGCAAT
FN1	ACAACACCGAGGTGACTGAGAC	GGACACAACGATGCTTCCTGAG
FRMD6	AGCAACAGCCACCGCCTCTATA	GAGGTCCAGGTTGTCACTGATG
FSP1	CAGAACTAAAGGAGCTGCTGACC	CTTGGAAGTCCACCTCGTTGTC
FTH1	TGAAGCTGCAGAACCAACGAGG	GCACACTCCATTGCATTCAGCC
FTL	TACGAGCGTCTCCTGAAGATGC	GGTTCAGCTTTTTCTCCAGGGC
GAPDH	GTCTCCTCTGACTTCAACAGCG	ACCACCCTGTTGCTGTAGCCAA
GAS6	CCTTCCATGAGAAGGACCTCGT	GAAGCACTGCATCCTCGTGTTC
GLRX5	TCAGCAACGCCGTGGTGCAGA	TTGAGGTACACTTGCGGGATGG
GTF3C6	GTGTCTTTGCTGGGGAGTATGAA	GGAGAGTTCTTGTCATGCTGAGC
HMGB3	CCAAGAAGTGCTCTGAGAGGTG	CTTCTTGCCTCCCTTAGCTGGT
HNRNPA1	GCCCTGTCAAAGCAAGAGATGG	CGACCACTGAAGTTTCCTCCAC
HNRNPH1	TCCAGAGCACAACAGGACACTG	GCTTCACCAGTTACTCTGCCATC
HNRNPM	CATGGGTCGATTTGGATCTGGG	TCAATGCCAGGACCCATCCTCT
HSP90AA1	TCTGCCTCTGGTGATGAGATGG	CGTTCCACAAAGGCTGAGTTAGC
HSPB1	CTGACGGTCAAGACCAAGGATG	GTGTATTTCCGCGTGAAGCACC
ID1	GTTGGAGCTGAACTCGGAATCC	ACACAAGATGCGATCGTCCGCA
IDH2	AGATGGCAGTGGTGTCAAGGAG	CTGGATGGCATACTGGAAGCAG
IFITM3	CTGGGCTTCATAGCATTCGCCT	AGATGTTCAGGCACTTGGCGGT
IGFBP3	CGCTACAAAGTTGACTACGAGTC	GTCTTCCATTTCTCTACGGCAGG
IGFBP5	CGTGCTGTGTACCTGCCCAATT	ACTTGTCCACGCACCAGCAGAT
IGFBP6	CACAGGATGTGAACCGCAGAGA	CACTGAGTCCAGATGTCTACGG
KCNMA1	TATCTCTCCAGTGCCTTCGTGG	CTCTCTCGGTTGGCAGACTTGT
KLF6	AACCAGGCACTTCCGAAAGCAC	CTCAGAGGTGCCTCTTCATGTG
KPNA2	CTGTTGGCTCTCCTTGCAGTTC	GCAGGATTCTTGTTGCGGCAAAG
LBH	TGATGAACACCCAGCCCATGGA	TATGGAGGGCAGACGGTCCTTC
LGALS1	AGCAGCGGGAGGCTGTCTTTC	ATCCATCTGGCAGCTTGACGGT
LGALS3	GGCAGCAATGTCACCATGAGTG	GTGGAAGCACTTGACTGACGAC
LMO4	CAGTCGATTCCTGCGAGTGAAC	CTGCCATTGATGTAGTGAAACCG
LUM	AACATACCAACTGTCAATGAAAACC	TGCCATCCAAACGCAAATGCTTG
MANF	CAGCCACCAAAATCATCAATGAGG	TCCACTGTGCTCAGGTCGATCT
METRNL	TCCAGTACGAGCTGGTTAGGAG	AACTTGCTGGATGGAGCCTCGA
MIF	AGAACCGCTCCTACAGCAAGCT	GGAGTTGTTCCAGCCCACATTG
MMP2	AGCGAGTGGATGCCGCCTTTAA	CATTCCAGGCATCTGCGATGAG
MRPL41	TCAAGCCCTACGTGAGCTACCT	AGGTTGTCAGGGTCGAAGGTAC
MSANTD3	GGAAGGAGAAGATCGCCAGCAT	CATCATCGCACAGTTCTCTATTTG
MT-CO2	CGGTGAAACTCTGGCTAGACAG	GCAAACCGTAGATGCTCAGGGA
MXRA7	GAAGCTGAGGGGAAACCAGTAC	TCGGACATCTCGCCAAACGTCT
MYL9	GGATGTGATTCGCAACGCCTTTG	CGGTACATCTCGTCCACTTCCT
MZT2B	AGGTGCTGAGCACCGAGGAGA	GCTTCAGCAGGTCCACCAGGA
NEAT1	GCTGGACCTTTCATGTAACGGG	TGAACTCTGCCGGTACAGGGAA
NPM1	GCCAGTGCATATTAGTGGACAGC	GGAACCTTGCTACCACCTCCAG
NREP	GAGCAGGATGACAGACAGAGTC	CTTAGGAAGCCTTCCCTCCATG
NT5DC2	AGCCTGGAGTTTGACCAAGCAC	CAGGACAGCAAACGTCTCATCC
PFDN5	TGTGGAAGCCAAGGACTGTCTG	GAGCACGTGTTCCACATCATGC
PGAM1	GCTCTGCCCTTCTGGAATGAAG	ATACCAGTCGGCAGGTTCAGCT
PKM	ATGGCTGACACATTCCTGGAGC	CCTTCAACGTCTCCACTGATCG
PLAU	GGCTTAACTCCAACACGCAAGG	CCTCCTTGGAACGGATCTTCAG
PODXL	CCTGAACCTCACAGGAAACACC	TGGAACAGATGCCAGCCGTATG
POLD4	CTGCTGAGGCAGTTTGACCTGG	TCTTCAGCACCTGCCACACCTC
PPIA	GGCAAATGCTGGACCCAACACA	TGCTGGTCTTGCCATTCCTGGA
PRC1	ATAGCCAGGAGCAGAGACAAGC	AACCGCACAATCTCAGCATCGTG
PRDX1	CTGCCAAGTGATTGGTGCTTCTG	AATGGTGCGCTTCGGGTCTGAT
PSMB1	CTACAATCCTGTATTCAAGGCGC	TCCAGCCTTGAAGGAGTCTCTC
PSMC3	TGACCGCAAGATAGAGTTCCCG	AGCTCCTCGTAGTTCACGTCAG
PTMA	GGCTGACAATGAGGTAGACGAAG	GTAGCTGACTCAGCTTCCTCATC
PTTG1	GCTTTGGGAACTGTCAACAGAGC	CTGGATAGGCATCATCTGAGGC
RANBP1	ACCATGACCCTCAGTTTGAGCC	AGTGCCTCGCTCCTTCCATTCT
RGS4	ACATCGGCTAGGTTTCCTGCTG	CAGGTTTTCCAGTGATTCAGCCC
RHEB	CTATCTTTCCTCAGACATACTCCA	CACCATATCCAACAATTTGCCATG
RPL10	GCTGCAGAACAAGGAGCATGTG	ATGAGCCGCTTTTCAGCCACCA
RPL22L1	CAAGTGGATGGACCCTTTCTCC	GGCACATCATTCTTGTCCTCCC
RPL26	GGCTAATGGCACAACTGTCCAC	GGCGAGATTTGGCTTTCCGTTC
RPL3	TGCTCGTGTAGCCTTCTCTGTG	GGTCATAGTCAGTGGAGGCATTG
RPL32	ACAAAGCACATGCTGCCCAGTG	TTCCACGATGGCTTTGCGGTTC
RPL6	CCTTGTCAGAGGAATTGGCAGG	GTAACAGTTGCGAGAACCTTCTC
RPL7	GAGGATGGCAAGAAAAGCTGGC	CGAACCTTTGGGCTCACTCCAT
RPS10	GCCAAGAAGGATGTCCACATGC	CCAGGCAAACTGTTCCTTCACG
RPS29	GGAAGTTCCTGGTCCACAACGT	ATGACCACCTGGGCTGCTCTTT
SEC11C	GGCTGGAAAAGAAGGACGTGGT	GCACCCATTACAGCCAAAAGAGC
SERP1	TATGGCCAACGAGAAGCACA	GGGGCATTTCTCGAGGTCTT
SERPINB2	GCTGTTTGGTGAGAAGTCTGCG	CTGCACATTCTAGGAAGTCTACTG
SET	CATCTGAATGAGAGTGGTGATCC	TCTCTGGTTCCTCATGCTGCCT
SFRP1	CAATGCCACCGAAGCCTCCAAG	CAAACTCGCTGGCACAGAGATG
SLC25A5	GCCGCCTACTTCGGTATCTATG	CAGCAGTGACAGTCTGTGCGAT
SNRPB	TTGGCACCTTCAAGGCTTTTGAC	AGACCGAGGACTCGCTTCTCTT
SPATS2L	CTGACTGCTCGTCAGAAGAAAGC	CTCCTCGTCATATTTACGCTCGC
SRSF2	GCGGTGGCTACGGACGCCG	TTCGAGCGGCTGTAGCGAGATC
SSBP1	CTGTCTTGAGACAGGTGGAAGG	CTGTGCCATGTTGTCTTTTGACTG
TAGLN	TCCAGGTCTGGCTGAAGAATGG	CTGCTCCATCTGCTTGAAGACC
THY1	GAAGGTCCTCTACTTATCCGCC	TGATGCCCTCACACTTGACCAG
TK1	AGCAGCTTCTGCACACATGACC	CTCGCAGAACTCCACGATGTCA
TM4SF1	GGCTACTGTGTCATTGTGGCAG	ACTCGGACCATGTGGAGGTATC
TMA7	CCTTGGCCACAGGTGGAAT	GTCACCATCTCCTCAGGCAC
TMEM147	CCTACCTCTTTGTCCAACTCTGC	GACCTATCAGGTCTGCCACATC
TNC	ATGTCCTCCTGACAGCCGAGAA	AGTCACGGTGAGGTTTTCCAGC
TNFRSF11B	GGTCTCCTGCTAACTCAGAAAGG	CAGCAAACCTGAAGAATGCCTCC
TOP2A	GTGGCAAGGATTCTGCTAGTCC	ACCATTCAGGCTCAACACGCTG
TPM2	GAGAGGTCTGTGGCAAAGTTGG	GGAGGTGATGTCATTGAGTGCG
UBALD2	GACCAGGCGAAGCAGTTGCTG	GGAGTGCACATCATCTGGTGGT
UBE2T	AGCTGCTCATGTCAGAACCCAAC	GTCTGGCATTCTTGAGGAAGGC
VAMP5	ACAACTTCGGCAAGGTCCTGGA	GGTAACGGATGTTCTCCCAGCA
VEGFB	AAGGACAGTGCTGTGAAGCCAG	TGGAGTGGGATGGGTGATGTCA
VIM	AGGCAAAGCAGGAGTCCACTGA	ATCTGGCGTTCCAGGGACTCAT
YIF1A	GCACCGTTTTGTGTCTGTGAGC	CAGAGGAGCATCACGACTGTAC
YWHAH	ACGACATGGCCTCCGCTATGAA	GCTAATGACCCTCCAGGAAGATC
ZFP36	GCTATGTCGGACCTTCTCAGAG	CCTGGAGGTAGAACTTGTGACAG
murine genes	forward	reverse
Ckb	GCTCATTGACGACCACTTCCTC	CCTCCTCGTTAATCCACACCAG
Cks1b	GGTCCCGAAAACCCATCTGATG	CGTCGGAACAGTAAGATGTGAGG
Cxcl12	GGAGGATAGATGTGCTCTGGAAC	AGTGAGGATGGAGACCGTGGTG
Hmgb3	AGAAGTGCTCGGAGAGGTGGAA	TCTTGCCTCCTTTAGCTGGTCC
Id1	GCAGGCCCTAGCTGTTCGCT	GTACCACCTCGCCCGCTGTC
Kpna2	CAAACACGGTGCGATTGACCCA	GAAGAATCTGCTCAACGGCGTC
Plau	AGAAGCGACCCTGGTGCTATGT	CCACACTGGAAGCCTTGTTGGT
Psmc3	GATGGTGCCAACATTGACCTGG	CAGCTTTTCTGCATCCACCAACC
Rpl32	ATCAGGCACCAGTCAGACCGAT	GTTGCTCCCATAACCGATGTTGG
Snrpb	CTTCATCGGGACCTTCAAAGCC	CAGACCAAGGACTCGCTTCTCT
Tk1	TGAAGCTCACCGCTGTGTGCAT	ACACGGAGTGATACTTGTCGGC
Ube2t	CAAGTGGCTGATTTGCGAGCTC	GAAATCGGACCTGTGGAGGTTC
Il1a	ACGGCTGAGTTTCAGTGAGACC	CACTCTGGTAGGTGTAAGGTGC
Il1b	TGGACCTTCCAGGATGAGGACA	GTTCATCTCGGAGCCTGTAGTG
Il6	TACCACTTCACAAGTCGGAGGC	CTGCAAGTGCATCATCGTTGTTC
Nos2	GAGACAGGGAAGTCTGAAGCAC	CCAGCAGTAGTTGCTCCTCTTC
Tlr2	ACAGCAAGGTCTTCCTGGTTCC	GCTCCCTTACAGGCTGAGTTCT
Tlr4	AGCTTCTCCAATTTTTCAGAACTTC	TGAGAGGTGGTGTAAGCCATGC
Cd80	CCTCAAGTTTCCATGTCCAAGGC	GAGGAGAGTTGTAACGGCAAGG
Cd86	ACGTATTGGAAGGAGATTACAGCT	TCTGTCAGCGTTACTATCCCGC
Csf1r	TGGATGCCTGTGAATGGCTCTG	GTGGGTGTCATTCCAAACCTGC
Mrc1	GTTCACCTGGAGTGATGGTTCTC	AGGACATGCCAGGGTCACCTTT
Pparg	CAGTGGAGACCGCCCAGGCT	GGATGTCCTCGATGGGCTTCACG
Arg1	CATTGGCTTGCGAGACGTAGAC	GCTGAAGGTCTCTTCCATCACC
Cd163	GGCTAGACGAAGTCATCTGCAC	CTTCGTTGGTCAGCCTCAGAGA
Clec10a	ATGGGTGGATGGGACCGACTTT	GGAAGGTTCTCTGGCAGACATC
Clec7a	CCAGCTAGGTGCTCATCTACTG	CCTTCACTCTGATTGCGGGAAAG
Pdcd1lg2	CTGGGACTACAAGTACCTGACG	CTCTAGCCTGGCAGGTAAGCTG
Retnla	CAAGGAACTTCTTGCCAATCCAG	CCAAGATCCACAGGCAAAGCCA
